# Supplementary material for: The Effects of Action Observation Therapy as a Rehabilitation Tool in Parkinson’s Disease Patients: A Systematic Review
Source: Int J Environ Res Public Health. 2022 Mar 11;19(6):3311. doi: 10.3390/ijerph19063311 (PMC8949895; doi:10.3390/ijerph19063311)
Supplement: Supplementary file 1 [file ijerph-19-03311-s001.zip]

Archive with 1 entries (1 files):
- ijerph-1612730-supplementary.pdf
